# Supplementary material for: miR-215-5p Suppresses Proliferation/Cell-Cycle Progression and Promotes Apoptosis via Targeting CTCF in Goat Mammary Epithelial Cells
Source: Animals (Basel). 2026 Feb 4;16(3):484. doi: 10.3390/ani16030484 (PMC12897051; doi:10.3390/ani16030484)
Supplement: Supplementary file 1 [file animals-16-00484-s001.zip]

Archive with 1 entries (1 files):
- animals-4049836-supplementary.pdf
